# Supplementary material for: Sex Differences in the Effect of Vitamin D on Fatigue in Palliative Cancer Care—A Post Hoc Analysis of the Randomized, Controlled Trial ‘Palliative-D’
Source: Cancers (Basel). 2022 Jan 31;14(3):746. doi: 10.3390/cancers14030746 (PMC8833647; doi:10.3390/cancers14030746)
Supplement: Supplementary file 1 [file cancers-14-00746-s001.zip]

Archive with 1 entries (1 files):
- cancers-1516375-supplementary.pdf
